# Supplementary material for: Hedysarum L. (Fabaceae: Hedysareae) Is Not Monophyletic – Evidence from Phylogenetic Analyses Based on Five Nuclear and Five Plastid Sequences
Source: PLoS One. 2017 Jan 25;12(1):e0170596. doi: 10.1371/journal.pone.0170596 (PMC5266277; doi:10.1371/journal.pone.0170596)
Supplement: S1 Appendix — Herbarium codes follow the Index Herbariorum (http://sweetgum.nybg.org/ih/). For each taxon, GenBank accession numbers of the ten sequences are given in the sequence of ETS, ITS, PGDH, SQD1, TRPT, trnL-trnF, psbA-trnH, trnS-trnG, trnC-petN, and petN-psbM. New sequences generated in this study are indicated by an asterisk (*). Missing sequences are indicated by a dash (-). (XLS) [file pone.0170596.s001.xls]

## Sheet: Sheet2
Taxon	Locality	Voucher	Herbarium	ETS	ITS	PGDH	SQD1	TRPT	trnL-trnF	psbA-trnH	trnS-trnG	trnC-petN	petN-psbM
Alhagi sparsifolia Shap. ex Keller & Shap.	China, Xinjiang	S. M. Duan TLF001	TURP	KY365827*	KP338103	KY365930*	KY365776*	KY366077*	KP338225	KP338351	KY365878*	KY366028*	KY365977*
Corethrodendron lignosum (Trautv.) L.R.Xu & B.H.Choi var. laeve (Maxim.) L.R.Xu & B.H.Choi	China, Xizang, Qushui (cultivated)	Z. Y. Chang et al. QZ721b	WUK	KY365828*	KP338136	KY365931*	KY365777*	KY366078*	KP338258	KP338386	KY365879*	KY366029*	KY365978*
Corethrodendron multijugum (Maxim.) L.R.Xu & B.H.Choi	China, Ningxia, Pengyang	Z. Y. Chang et al. 2012109	WUK	KY365829*	KP338137	KY365932*	KY365778*	KY366079*	KP338259	KP338387	KY365880*	KY366030*	KY365979*
Corethrodendron scoparium (Fisch. & C.A.Mey) Fisch. & Basiner	China, Xizang, Qushui (cultivated)	Z. Y. Chang et al. QZ721a	WUK	KY365830*	KP338138	KY365933*	KY365779*	KY366080*	KP338260	KP338388	KY365881*	KY366031*	KY365980*
Ebenus cretica L.	Greece, Athens	L. Duan 2013001	US	KY365831*	KP338140	KY365934*	KY365780*	KY366081*	KP338262	KP338390	KY365882*	KY366032*	KY365981*
Ebenus pinnata Aiton	Morocco, Ahermoumou	W. Lippert 24350	US	KY365832*	KY366152*	KY365935*	KY365781*	KY366082*	KY366132*	KY365756*	KY365883*	-	KY365982*
Ebenus sibthorpii DC.	Greece, Korinthis	G. Samuelsson & A. Zander 457	US	KY365833*	KP338142	KY365936*	KY365782*	KY366083*	KP338264	KP338392	KY365884*	KY366033*	KY365983*
Eversmannia subspinosa (Fisch. ex DC.) B.Fedtsch.	Kazakhstan, Syr Darya Oblast	I. M. Krascheninnikov 5	US	KY365834*	KP338144	KY365937*	KY365783*	KY366084*	KP338266	KP338394	KY365885*	KY366034*	KY365984*
Greuteria argyrea (Greuter & Burdet) Amirahmadi & Kaz. Osaloo	Morocco, Tarfaya	F. Schuhwek 90/322	US	KY365835*	KP338152	KY365938*	KY365784*	KY366085*	KP338274	KP338404	KY365886*	KY366035*	KY365985*
Greuteria membranacea (Coss. & Balansa) Amirahmadi & Kaz. Osaloo	Morocco, Atlas Mountains	J. Lewalle 13119	MO	KY365836*	KY366153*	KY365939*	-	KY366086*	KY366133*	KY365757*	KY365887*	KY366036*	KY365986*
Hedysarum algidum L.Z.Shue	China, Gansu	W. Q. Yang 2008010	WUK	KY365837*	KP338149	KY365940*	KY365785*	KY366087*	KP338272	KP338400	KY365888*	KY366037*	KY365987*
Hedysarum americanum (Michx.) Britton	Canada, Tuktut Nogait National Park	L. J. Gillespie et al. 8934	US	KY365838*	KP338150	KY365941*	KY365786*	KY366088*	KY366134*	KP338402	KY365889*	KY366038*	KY365988*
Hedysarum boveanum Bunge ex Basiner subsp. boveanum	Spain, Alicante	C. C. H. Jongkind 2300	MO	KY365839*	KY366154*	-	KY365787*	KY366089*	KY366135*	KY365758*	-	KY366039*	KY365989*
Hedysarum boveanum Bunge ex Basiner subsp. europaeum Guitt. & Kerguélen	Morocco, Er-Rhachidia, Hohe Atlas	D. Podlech 55416	MO	KY365840*	KY366155*	-	KY365788*	KY366090*	KY366136*	KY365759*	-	KY366040*	KY365990*
Hedysarum callithrix Bunge ex Boiss.	Iran, Khorasan	K. H. Rechinger 5167-b (2316325)	US	KY365841*	KP338157	KY365942*	KY365789*	KY366091*	KP338278	KP338410	KY365890*	KY366041*	KY365991*
Hedysarum chinense (B.Fedtsch.) Hand.-Mazz.	China, Shaanxi, Ningshan	Z. M. Jiang 1565	WUK	KY365842*	KP338159	KY365943*	KY365790*	KY366092*	KP338280	KP338412	KY365891*	KY366042*	KY365992*
Hedysarum criniferum Boiss.	Iran, Musiabad	H. S. Gentry 14893	US	KY365843*	KP338161	-	KY365791*	KY366093*	KP338282	KP338414	KY365892*	KY366043*	KY365993*
Hedysarum dentatoalatum K.T.Fu	China, Henna, Luanchuan	Z. Y. Chang et al. 2013267	WUK	KY365844*	KP338162	KY365944*	KY365792*	KY366094*	KP338283	KP338415	KY365893*	KY366044*	KY365994*
Hedysarum denticulatum Regel	Kyrgyzstan, Osh, Alay Valley	I. Sodombekov & N. Rogova KPL_00816	MO	KY365845*	KY366156*	KY365945*	KY365793*	KY366095*	KY366137*	KY365760*	KY365894*	-	KY365995*
Hedysarum ferganense Korsh.	China, Xinjiang, Bole	Z. Y. Chang et al. 2004300	WUK	KY365846*	KP338164	KY365946*	KY365794*	KY366096*	KP338285	KP338417	KY365895*	KY366045*	KY365996*
Hedysarum hedysaroides Schinz & Thell.	Russia, Kamchatka, Tolbachik Volcano	S. McDonald & N. A. Brummitt 23	US	KY365847*	KP338168	KY365947*	KY365795*	KY366097*	KP338288	KP338421	KY365896*	KY366046*	KY365997*
Hedysarum inundatum Turcz.	China, Shanxi	Huangtudui 01313	WUK	KY365848*	KP338170	KY365948*	KY365796*	KY366098*	KP338290	KP338423	KY365897*	KY366047*	KY365998*
Hedysarum kopetdaghi Boriss	Iran, Khorasan, Mt. Hazar Masdjid	K. H. Rechinger 5143-b	US	KY365849*	KP338172	-	KY365797*	KY366099*	KP338292	KP338425	KY365898*	KY366048*	KY365999*
Hedysarum kumaonense Benth. ex Baker	China, Xizang, Jilong	Z. Y. Chang et al. 2013084	WUK	KY367288	KP338174	KY365949*	KY365798*	KY366100*	KP338294	KP338427	KY365899*	KY367331	KY367314
Hedysarum lehmannianum Bunge	Afghanistan, North Salang pass	R. Gibbons 0419	MO	KY365850*	KY366157*	-	-	-	KY366138*	KY365761*	-	-	-
Hedysarum longigynophorum C.C.Ni	China, Xizang, Gongbujiangda	Z. Y. Chang et al. QZ620	WUK	KY367290	KP338175	-	KY365799*	KY366101*	KP338295	KP338428	KY365900*	KY367333	KY367316
Hedysarum mackenziei Richardson	Canada, Tuktut Nogait National Park	L. J. Gillespie et al. 8935	US	KY365851*	KY366158*	KY365950*	KY365800*	KY366102*	KY366139*	KY365762*	KY365901*	KY366049*	KY366000*
Hedysarum minjanense Rech.f.	China, Xinjiang, Tashikuergan	Xizhixinjiangdui 1091	WUK	KY365852*	KY366159*	KY365951*	KY365801*	KY366103*	KY366140*	KY365763*	KY365902*	-	KY366001*
Hedysarum neglectum Ledeb.	China, Xinjiang, Xinyuan	L. R. Xu 1533	WUK	KY365853*	KY366160*	KY365952*	-	KY366104*	KY366141*	KY365764*	KY365903*	KY366050*	KY366002*
Hedysarum petrovii Yakovlev	China, Ningxia, Helanshan	Z. Y. Chang et al. 2012102	WUK	KY367293	KP338181	KY365953*	KY365802*	KY366105*	KP338299	KP338433	KY365904*	KY367336	KY367319
Hedysarum polybotrys Hand.-Mazz.	China, Gansu, Xiahe	Z. Y. Chang et al. QZ042	WUK	KY365854*	KP338182	KY365954*	KY365803*	KY366106*	KP338300	KP338434	KY365905*	KY366051*	KY366003*
Hedysarum poncinsii Franch.	China, Xinjiang, Wuqia	Xizhixinjiangdui 1905	WUK	KY365855*	KY366161*	-	-	KY366107*	KY366142*	KY365765*	KY365906*	KY366052*	KY366004*
Hedysarum semenowii Regel & Herder	Kazakhstan, Ulken	I. Roldugin 4823	US	KY365856*	KP338183	KY365955*	KY365804*	KY366108*	KP338301	KP338435	KY365907*	KY366053*	KY366005*
Hedysarum singarense Boiss. & Hausskn. ex Boiss.	Iraq, Jebel Bekheir	Rawi 8533	US	-	KP338185	KY365956*	KY365805*	KY366109*	KP338303	KP338437	KY365908*	KY366054*	KY366006*
Hedysarum syriacum Boiss.	Turkey, Cankiri	J. & F. Bornmuller 14030	US	-	KY366162*	KY365957*	KY365806*	KY366110*	KY366143*	KY365766*	KY365909*	KY366055*	KY366007*
Hedysarum tanguticum B.Fedtsch.	China, Qinghai, Chengduo	Z. Y. Chang et al. 2010230	WUK	KY365857*	KP338188	KY365958*	KY365807*	KY366111*	KP338306	KP338440	KY365910*	KY366056*	KY366008*
Hedysarum tibeticum (Benth.) B.H.Choi & H.Ohashi	China, Xizang, Langkazi	Z. Y. Chang et al. 2011111	WUK	KY367296	KP338189	KY365959*	KY365808*	KY366112*	KP338307	KP338441	KY365911*	KY367339	KY367321
Hedysarum varium Willd.	Iraq, Atrush to Rabetki	C. Chapman 9551	US	KY365858*	KP338191	KY365960*	KY365809*	KY366113*	KP338309	KP338443	KY365912*	KY366057*	KY366009*
Onobrychis atropatana Boiss.	Armenia, Erevan	D. McNeal et al. 404	MO	KY365859*	KY366163*	KY365961*	KY365810*	KY366114*	KY366144*	KY365767*	KY365913*	KY366058*	KY366010*
Onobrychis biebersteinii Širj.	Russia, Kabardiono-Balkaria	E. Bush. & N. Bush.	US	KY365860*	KP338195	KY365962*	KY365811*	KY366115*	KP338313	KY365768*	KY365914*	KY366059*	KY366011*
Onobrychis grandis Lipsky	Russia, Gorge Unou	Zapryagaev s.n.	US	KY365861*	KY366164*	-	-	KY366116*	KP338318	KP338450	-	KY366060*	KY366012*
Onobrychis micrantha Schrenk	China, Xinjiang, Huoerguosi	Z. Y. Chang et al. 2004217	WUK	KY365862*	KY366165*	KY365963*	KY365812*	KY366117*	KY366145*	KY365769*	KY365915*	KY366061*	KY366013*
Onobrychis pulchella Heldr.	Kyrgyzstan, Chy River valley	G. A. Lazkov BLCKg 186	K	KY365863*	KP338200	KY365964*	KY365813*	KY366118*	KP338321	KP338453	KY365916*	KY366062*	KY366014*
Onobrychis radiata Fisch.	Russia, Dagestan	L. I. Medvedeva et al. s.n.	US	KY365864*	KY366166*	KY365965*	KY365814*	KY366119*	KP338322	KP338454	KY365917*	KY366063*	KY366015*
Onobrychis reuteri Leresche	Spain, Lantoira	Borja & Mantilla s.n.	US	KY365865*	KP338201	KY365966*	KY365815*	KY366120*	KP338323	KP338455	KY365918*	KY366064*	KY366016*
Onobrychis saravschanica B.Fedtsch.	Uzbekistan, West Gissar	L. Vassiljeva 5479	US	KY365866*	KP338202	KY365967*	-	KY366121*	KP338324	KP338456	KY365919*	KY366065*	KY366017*
Onobrychis schahuensis Bornm.	Pakistan, Basian	Gillett & Rawi 11636	US	KY365867*	KP338203	KY365968*	KY365816*	KY366122*	KP338325	KP338457	KY365920*	KY366066*	KY366018*
Onobrychis tanaitica Spreng.	China, Xinjiang, Tacheng	L. R. Xu 2011-010	WUK	KY365868*	KY366167*	KY365969*	KY365817*	KY366123*	KY366146*	KY365770*	KY365921*	KY366067*	KY366019*
Onobrychis viciifolia Scop.	China, Gansu, Longxi (cultivated)	Z. Y. Chang et al. 2013001	WUK	KY365869*	KY366168*	KY365970*	KY365818*	KY366124*	KY366147*	KY365771*	KY365922*	KY366068*	KY366020*
Sartoria hedysaroides Boiss & Heldr.	Turkey, Konya, Kızılgedik	K. Ertuğrul KE2016b	KNYA	KY365870*	KP338211	KY365971*	KY365819*	KY366125*	KP338334	KP338466	KY365923*	KY366069*	KY366021*
Sulla aculeolata (Munby ex Boiss.) Amirahmadi & Kaz. Osaloo	Morocco, Nador	H. Forther 6930	MO	KY365871*	AB854513	-	KY365820*	KY366126*	KY366148*	KY365772*	KY365924*	KY366070*	KY366022*
Sulla carnosa (Desf.) B.H.Choi & H.Ohashi	Algeria, Biskra	A. Dubuis 13232	MO	KY365872*	KY366169*	-	KY365821*	-	KY366149*	KY365773*	-	KY366071*	-
Sulla coronaria (L.) Medik.	Spain, Balearic Islands, Menorca	L. F. Bowden & P. A. Sims 670	US	KY365873*	KY366170*	-	KY365822*	KY366127*	KY366150*	KY365774*	KY365925*	KY366072*	KY366023*
Sulla coronaria (L.) Medik.	Italy, Calabria	P. Newman et al. 77/2	K	-	-	KY365972*	-	-	-	-	-	-	-
Taverniera aegyptiaca Boiss.	Egypt, Hurghada	D. J. Osborn & I. Helmy 66	F	KY365874*	KP338218	KY365973*	KY365823*	KY366128*	KP338343	KP338475	KY365926*	KY366073*	KY366024*
Taverniera cuneifolia Arn.	Iran, Baluchistan	K. H. Rechinger 54971	MO	KY365875*	KY366171*	KY365974*	KY365824*	KY366129*	KY366151*	KY365775*	KY365927*	KY366074*	KY366025*
Taverniera diffusa (Cambess.) Thulin	Pakista, Punjab	W. Koelz 4457	US	KY365876*	KP338219	KY365975*	KY365825*	KY366130*	KP338344	KP338476	KY365928*	KY366075*	KY366026*
Taverniera glauca Edgew	Yemen, Jebl Shamsan	Van Slageren et al. MSAA220	K	KY365877*	KP338220	KY365976*	KY365826*	KY366131*	KP338345	KP338477	KY365929*	KY366076*	KY366027*
